# Supplementary material for: Aberrant Expressional Profiling of Known MicroRNAs in the Liver of Silver Carp (Hypophthalmichthys molitrix) Following Microcystin-LR Exposure Based on samllRNA Sequencing
Source: Toxins (Basel). 2020 Jan 9;12(1):41. doi: 10.3390/toxins12010041 (PMC7020426; doi:10.3390/toxins12010041)
Supplement: Supplementary file 1 [file toxins-12-00041-s001.zip]

Archive with 6 entries (5 files):
- toxins-675101-supple-final/
- toxins-675101-supple-final/Table S1.xls
- toxins-675101-supple-final/Table S2.xls
- toxins-675101-supple-final/Table S3.xlsx
- toxins-675101-supple-final/Table S4.xlsx
- toxins-675101-supple-final/toxins-575101-supple-figures-final.docx
