# Supplementary material for: Aberrant Expressional Profiling of Known MicroRNAs in the Liver of Silver Carp (Hypophthalmichthys molitrix) Following Microcystin-LR Exposure Based on samllRNA Sequencing
Source: Toxins (Basel). 2020 Jan 9;12(1):41. doi: 10.3390/toxins12010041 (PMC7020426; doi:10.3390/toxins12010041)
Supplement: Supplementary file 1 [file toxins-12-00041-s001.zip › toxins-675101-supple-final/Table S1.xls]

## Sheet: Sheet1
	Table S1 Sequencing information on small RNAs and the distribution of sequences
	Table S1-1. The flowing results of data filtration and the distribution of sequenced small RNAs
	A: MC-0				B:MC-50
	Type	Count	Percent(%)		Type	Count	Percent(%)
	total_reads	11452259			total_reads	12024799
	high_quality	11444747	1		high_quality	12016388	1
	3'adapter_null	73763	0.0064		3'adapter_null	77651	0.0065
	insert_null	13022	0.0011		insert_null	10358	0.0009
	5'adapter_contaminants	6181	0.0005		5'adapter_contaminants	4114	0.0003
	smaller_than_18nt	199595	0.0174		smaller_than_18nt	124458	0.0104
	polyA	69	0		polyA	49	0
	clean_reads	11152117	0.9744		clean_reads	11799758	0.982
	C:MC-200
	Type	Count	Percent(%)
	total_reads	11637795
	high_quality	11629404	1
	3'adapter_null	60571	0.0052
	insert_null	7238	0.0006
	5'adapter_contaminants	3272	0.0003
	smaller_than_18nt	115664	0.0099
	polyA	10	0
	clean_reads	11442649	0.9839
	Table S1-2 Expression of sRNA on the genome
	MC-0	Unique sRNAs	Percent(%)	Total sRNAs	Percent(%)
	Total sRNAs	186293	1	11152117	1
	Mapping to genome	15741	0.0845	8436627	0.7565
	MC-50	Unique sRNAs	Percent(%)	Total sRNAs	Percent(%)
	Total sRNAs	129843	1	11799758	1
	Mapping to genome	14089	0.1085	9049650	0.7669
	MC-200	Unique sRNAs	Percent(%)	Total sRNAs	Percent(%)
	Total sRNAs	159147	1	11442649	1
	Mapping to genome	17348	0.109	8405160	0.7345
	Table S1-3 Known miRNA statistics in each sample
		miRNA	miRNA*	miRNA-5p	miRNA-3p	miRNA precursors	unique sRNAs matched to miRNA precursors	total sRNAs matched to miRNA precursors
	Known miRNA in miRbase	10988	0	7835	7888	21263	-	-
	MC-0	2408	0	1400	1204	5369	3529	8423360
	MC-50	2340	0	1345	1160	5214	3558	9136099
	MC-200	2371	0	1336	1213	5293	3650	8362018
	Table S1-4 Known miRNA statistics in each sample
	MC-0						MC-0 VS MC-50
	software	miRNA_number	target_gene_number	miRNA::target_number	target_location_number		software	miRNA_number	target_gene_number	miRNA::target_number	target_location_number
	targetscan	5012	69023	43080565	53619109		targetscan	53	49337	381360	448746
	miRanda	4854	56610	4173549	4394911		miRanda	53	7828	17947	18476
	Result	4854	56509	4168775	-		Result	53	7805	17906	-
	MC-50						MC-0 VS MC-200
	software	miRNA_number	target_gene_number	miRNA::target_number	target_location_number		software	miRNA_number	target_gene_number	miRNA::target_number	target_location_number
	targetscan	4845	69019	42088150	52356151		targetscan	319	60934	2683776	3446691
	miRanda	4714	55844	3905772	4099348		miRanda	316	17640	175103	182672
	Result	4714	55750	3901555	-		Result	316	17607	175295	-
	MC-200						MC-0 VS MC-200
	software	miRNA_number	target_gene_number	miRNA::target_number	target_location_number		software	miRNA_number	target_gene_number	miRNA::target_number	target_location_number
	targetscan	4920	69021	42658713	53169567		targetscan	336	61995	2954373	3793071
	miRanda	4783	56189	4158623	4387253		miRanda	336	22983	224163	234407
	Result	4783	56097	4154296	-		Result	336	22936	224093	-
