# Supplementary material for: Aberrant Expressional Profiling of Known MicroRNAs in the Liver of Silver Carp (Hypophthalmichthys molitrix) Following Microcystin-LR Exposure Based on samllRNA Sequencing
Source: Toxins (Basel). 2020 Jan 9;12(1):41. doi: 10.3390/toxins12010041 (PMC7020426; doi:10.3390/toxins12010041)
Supplement: Supplementary file 1 [file toxins-12-00041-s001.zip › toxins-675101-supple-final/Table S2.xls]

## Sheet: MC-0 VS MC-50 known 差异显著miRNA
miR_name	MC-0-expressed	MC-50-expressed	MC-0-std	MC-50-std	fold-change(log2 MC-50/MC-0)	p-value
dre-miR-2184	2	13	0.1793	1.1017	2.61928	0.00587367
bta-miR-2478	731	3432	65.5481	290.853	2.14967	0
cgr-miR-1260	5	23	0.4483	1.9492	2.12035	0.000934878
pma-miR-218b	4	15	0.3587	1.2712	1.82534	0.0166969
aca-miR-451-3p	257	839	23.045	71.1032	1.62546	1.023e-65
oha-miR-451-3p	257	839	23.045	71.1032	1.62546	1.023e-65
ipu-miR-7550	18	58	1.614	4.9154	1.60667	9.64636e-06
bmo-miR-2779	16	51	1.4347	4.3221	1.59098	3.8728e-05
aca-miR-499-5p	5	15	0.4483	1.2712	1.50365	0.0366978
bta-miR-499	5	15	0.4483	1.2712	1.50365	0.0366978
ccr-miR-499	5	15	0.4483	1.2712	1.50365	0.0366978
cfa-miR-499	5	15	0.4483	1.2712	1.50365	0.0366978
cgr-miR-499-5p	5	15	0.4483	1.2712	1.50365	0.0366978
chi-miR-499-5p	5	15	0.4483	1.2712	1.50365	0.0366978
dre-miR-499-5p	5	15	0.4483	1.2712	1.50365	0.0366978
eca-miR-499-5p	5	15	0.4483	1.2712	1.50365	0.0366978
efu-miR-499	5	15	0.4483	1.2712	1.50365	0.0366978
ggo-miR-499a	5	15	0.4483	1.2712	1.50365	0.0366978
hsa-miR-499a-5p	5	15	0.4483	1.2712	1.50365	0.0366978
ipu-miR-499	5	15	0.4483	1.2712	1.50365	0.0366978
mdo-miR-499-5p	5	15	0.4483	1.2712	1.50365	0.0366978
mml-miR-499-5p	5	15	0.4483	1.2712	1.50365	0.0366978
mmu-miR-499-5p	5	15	0.4483	1.2712	1.50365	0.0366978
oha-miR-499-5p	5	15	0.4483	1.2712	1.50365	0.0366978
ppy-miR-499-5p	5	15	0.4483	1.2712	1.50365	0.0366978
rno-miR-499-5p	5	15	0.4483	1.2712	1.50365	0.0366978
ssa-miR-499b-5p	5	15	0.4483	1.2712	1.50365	0.0366978
ssc-miR-499-5p	5	15	0.4483	1.2712	1.50365	0.0366978
tch-miR-499a-5p	5	15	0.4483	1.2712	1.50365	0.0366978
xtr-miR-499	5	15	0.4483	1.2712	1.50365	0.0366978
dre-miR-2187-3p	6	18	0.538	1.5255	1.5036	0.0213457
ssa-miR-2187-3p	6	18	0.538	1.5255	1.5036	0.0213457
mse-miR-2779	17	50	1.5244	4.2374	1.47494	0.000116128
dre-miR-301a	7	18	0.6277	1.5255	1.28114	0.0412397
ssa-miR-29b-3-5p	9	23	0.807	1.9492	1.27224	0.0209539
ssa-miR-2187-5p	20	50	1.7934	4.2374	1.24048	0.000730465
ipu-miR-27c	16	34	1.4347	2.8814	1.00602	0.0191131
ssa-miR-27d-3p	16	34	1.4347	2.8814	1.00602	0.0191131
pol-let-7d-3p	29	15	2.6004	1.2712	-1.03254	0.022061
ssa-let-7d-3p	29	15	2.6004	1.2712	-1.03254	0.022061
ipu-miR-29c	28	14	2.5107	1.1865	-1.08138	0.0195528
ssa-miR-29a-5p	28	14	2.5107	1.1865	-1.08138	0.0195528
bta-miR-146a	117	58	10.4913	4.9154	-1.09381	1.17281e-06
chi-miR-146a	117	58	10.4913	4.9154	-1.09381	1.17281e-06
xtr-miR-146a	117	58	10.4913	4.9154	-1.09381	1.17281e-06
gga-miR-146b-5p	115	56	10.3119	4.7459	-1.11956	9.11815e-07
tgu-miR-146b-5p	118	57	10.581	4.8306	-1.1312	5.29455e-07
ipu-miR-223	191	79	17.1268	6.6951	-1.35508	1.79518e-13
asu-miR-92-3p	24	9	2.1521	0.7627	-1.49656	0.00554304
bma-miR-92	24	9	2.1521	0.7627	-1.49656	0.00554304
ppc-miR-235-3p	24	9	2.1521	0.7627	-1.49656	0.00554304
xbo-miR-92a	24	9	2.1521	0.7627	-1.49656	0.00554304
ssa-miR-146b-5p	15	4	1.345	0.339	-1.98825	0.00823958

## Sheet: MC-0 VS MC-200 known 差异显著miRNA
miR_name	MC-0-expressed	MC-200-expressed	MC-0-std	MC-200-std	fold-change(log2 MC-200/MC-0)	p-value
ssa-miR-128-4-5p	0	25	0.01	2.1848	7.77136	4.15448e-08
aca-miR-128-5p	0	23	0.01	2.01	7.65105	1.61987e-07
gga-miR-128-2-5p	0	23	0.01	2.01	7.65105	1.61987e-07
tgu-miR-128-2-5p	0	23	0.01	2.01	7.65105	1.61987e-07
ipu-miR-219a	2	159	0.1793	13.8954	6.27609	3.40072e-44
dre-miR-430b-5p	33	313	2.9591	27.3538	3.20851	4.56379e-57
dre-miR-2184	2	14	0.1793	1.2235	2.77057	0.00278244
dre-miR-10a-3p	2	12	0.1793	1.0487	2.54815	0.00852799
aca-miR-499-5p	5	25	0.4483	2.1848	2.28496	0.000252471
bta-miR-499	5	25	0.4483	2.1848	2.28496	0.000252471
ccr-miR-499	5	25	0.4483	2.1848	2.28496	0.000252471
cfa-miR-499	5	25	0.4483	2.1848	2.28496	0.000252471
cgr-miR-499-5p	5	25	0.4483	2.1848	2.28496	0.000252471
chi-miR-499-5p	5	25	0.4483	2.1848	2.28496	0.000252471
dre-miR-499-5p	5	25	0.4483	2.1848	2.28496	0.000252471
eca-miR-499-5p	5	25	0.4483	2.1848	2.28496	0.000252471
efu-miR-499	5	25	0.4483	2.1848	2.28496	0.000252471
ggo-miR-499a	5	25	0.4483	2.1848	2.28496	0.000252471
hsa-miR-499a-5p	5	25	0.4483	2.1848	2.28496	0.000252471
ipu-miR-499	5	25	0.4483	2.1848	2.28496	0.000252471
mdo-miR-499-5p	5	25	0.4483	2.1848	2.28496	0.000252471
mml-miR-499-5p	5	25	0.4483	2.1848	2.28496	0.000252471
mmu-miR-499-5p	5	25	0.4483	2.1848	2.28496	0.000252471
oha-miR-499-5p	5	25	0.4483	2.1848	2.28496	0.000252471
ppy-miR-499-5p	5	25	0.4483	2.1848	2.28496	0.000252471
rno-miR-499-5p	5	25	0.4483	2.1848	2.28496	0.000252471
ssa-miR-499b-5p	5	25	0.4483	2.1848	2.28496	0.000252471
ssc-miR-499-5p	5	25	0.4483	2.1848	2.28496	0.000252471
tch-miR-499a-5p	5	25	0.4483	2.1848	2.28496	0.000252471
xtr-miR-499	5	25	0.4483	2.1848	2.28496	0.000252471
bta-miR-454	3	14	0.269	1.2235	2.18534	0.00882705
cfa-miR-454	3	14	0.269	1.2235	2.18534	0.00882705
chi-miR-454-3p	3	14	0.269	1.2235	2.18534	0.00882705
eca-miR-454	3	14	0.269	1.2235	2.18534	0.00882705
ggo-miR-454	3	14	0.269	1.2235	2.18534	0.00882705
hsa-miR-454-3p	3	14	0.269	1.2235	2.18534	0.00882705
ipu-miR-454b	3	14	0.269	1.2235	2.18534	0.00882705
mml-miR-454-3p	3	14	0.269	1.2235	2.18534	0.00882705
oan-miR-454-3p	3	14	0.269	1.2235	2.18534	0.00882705
ppy-miR-454	3	14	0.269	1.2235	2.18534	0.00882705
ptr-miR-454	3	14	0.269	1.2235	2.18534	0.00882705
sha-miR-454	3	14	0.269	1.2235	2.18534	0.00882705
bta-miR-223	44	197	3.9454	17.2163	2.12553	1.16801e-23
cfa-miR-223	44	197	3.9454	17.2163	2.12553	1.16801e-23
chi-miR-223-3p	44	197	3.9454	17.2163	2.12553	1.16801e-23
dre-miR-223	44	197	3.9454	17.2163	2.12553	1.16801e-23
eca-miR-223	44	197	3.9454	17.2163	2.12553	1.16801e-23
efu-miR-223	44	197	3.9454	17.2163	2.12553	1.16801e-23
fru-miR-223	44	197	3.9454	17.2163	2.12553	1.16801e-23
gga-miR-223	44	197	3.9454	17.2163	2.12553	1.16801e-23
ggo-miR-223	44	197	3.9454	17.2163	2.12553	1.16801e-23
hsa-miR-223-3p	44	197	3.9454	17.2163	2.12553	1.16801e-23
mdo-miR-223-3p	44	197	3.9454	17.2163	2.12553	1.16801e-23
mml-miR-223	44	197	3.9454	17.2163	2.12553	1.16801e-23
mmu-miR-223-3p	44	197	3.9454	17.2163	2.12553	1.16801e-23
ola-miR-223	44	197	3.9454	17.2163	2.12553	1.16801e-23
ppa-miR-223	44	197	3.9454	17.2163	2.12553	1.16801e-23
ppy-miR-223	44	197	3.9454	17.2163	2.12553	1.16801e-23
ptr-miR-223	44	197	3.9454	17.2163	2.12553	1.16801e-23
rno-miR-223-3p	44	197	3.9454	17.2163	2.12553	1.16801e-23
sla-miR-223	44	197	3.9454	17.2163	2.12553	1.16801e-23
tgu-miR-223	44	197	3.9454	17.2163	2.12553	1.16801e-23
tni-miR-223	44	197	3.9454	17.2163	2.12553	1.16801e-23
xla-miR-223	44	197	3.9454	17.2163	2.12553	1.16801e-23
xtr-miR-223	44	197	3.9454	17.2163	2.12553	1.16801e-23
cfa-let-7d	3	12	0.269	1.0487	1.96292	0.0242981
cgr-let-7d-3p	3	12	0.269	1.0487	1.96292	0.0242981
chi-let-7d-3p	3	12	0.269	1.0487	1.96292	0.0242981
hsa-let-7d-3p	3	12	0.269	1.0487	1.96292	0.0242981
mmu-let-7d-3p	3	12	0.269	1.0487	1.96292	0.0242981
oan-miR-223-3p	3	12	0.269	1.0487	1.96292	0.0242981
rno-let-7d-3p	3	12	0.269	1.0487	1.96292	0.0242981
ssc-let-7d-3p	3	12	0.269	1.0487	1.96292	0.0242981
oha-miR-222b-3p	4	16	0.3587	1.3983	1.96282	0.00854569
aae-miR-31	12	46	1.076	4.02	1.90152	8.06451e-06
cbn-miR-72a	12	46	1.076	4.02	1.90152	8.06451e-06
cqu-miR-31-5p	12	46	1.076	4.02	1.90152	8.06451e-06
ssa-miR-152-3p	4	14	0.3587	1.2235	1.77016	0.0222525
hhi-miR-430a	205	704	18.3822	61.5242	1.74284	4.18387e-62
dre-miR-430a-3p	208	707	18.6512	61.7864	1.72802	1.21667e-61
ccr-miR-430	208	706	18.6512	61.699	1.72598	1.85804e-61
dre-miR-301a	7	23	0.6277	2.01	1.67905	0.00416528
aca-miR-451-3p	257	839	23.045	73.3222	1.6698	1.83453e-69
oha-miR-451-3p	257	839	23.045	73.3222	1.6698	1.83453e-69
pma-miR-218b	4	13	0.3587	1.1361	1.66324	0.0353372
aca-miR-132-5p	5	16	0.4483	1.3983	1.64114	0.0198473
ipu-miR-132a	5	16	0.4483	1.3983	1.64114	0.0198473
oha-miR-132-5p	5	16	0.4483	1.3983	1.64114	0.0198473
ssa-miR-132-5p	5	16	0.4483	1.3983	1.64114	0.0198473
bbe-miR-31-5p	17	50	1.5244	4.3696	1.51926	6.93659e-05
bfl-miR-31-5p	17	50	1.5244	4.3696	1.51926	6.93659e-05
dre-miR-31	17	50	1.5244	4.3696	1.51926	6.93659e-05
ipu-miR-31	17	50	1.5244	4.3696	1.51926	6.93659e-05
ipu-miR-365	8	23	0.7174	2.01	1.48635	0.00866601
ssa-miR-365-5p	8	23	0.7174	2.01	1.48635	0.00866601
mdo-miR-144-5p	4436	12752	397.772	1114.43	1.48629	0
oan-miR-144-5p	4436	12751	397.772	1114.34	1.48618	0
dre-miR-144-5p	4513	12874	404.676	1125.09	1.4752	0
tgu-miR-144-5p	4512	12852	404.587	1123.17	1.47305	0
dre-miR-2188-3p	820	2329	73.5286	203.537	1.46891	1.55413e-157
dre-miR-2188-5p	272	772	24.39	67.4669	1.46789	2.18061e-53
gga-miR-2188-5p	272	772	24.39	67.4669	1.46789	2.18061e-53
ipu-miR-2188	272	772	24.39	67.4669	1.46789	2.18061e-53
ssa-miR-2188-5p	272	772	24.39	67.4669	1.46789	2.18061e-53
tgu-miR-2188-5p	272	772	24.39	67.4669	1.46789	2.18061e-53
pol-let-7d-3p	29	82	2.6004	7.1662	1.46247	6.61403e-07
ssa-let-7d-3p	29	82	2.6004	7.1662	1.46247	6.61403e-07
gga-miR-222b-3p	17	48	1.5244	4.1948	1.46036	0.000154165
oan-miR-222b-3p	17	48	1.5244	4.1948	1.46036	0.000154165
cgr-miR-181a-3p	279	764	25.0177	66.7678	1.4162	3.54061e-50
dre-miR-181a-3p	279	764	25.0177	66.7678	1.4162	3.54061e-50
efu-miR-181a	279	764	25.0177	66.7678	1.4162	3.54061e-50
fru-miR-181a-3p	279	764	25.0177	66.7678	1.4162	3.54061e-50
gga-miR-181a-3p	279	764	25.0177	66.7678	1.4162	3.54061e-50
ggo-miR-181a-3p	279	764	25.0177	66.7678	1.4162	3.54061e-50
hsa-miR-181a-3p	279	764	25.0177	66.7678	1.4162	3.54061e-50
lla-miR-181a-3p	279	764	25.0177	66.7678	1.4162	3.54061e-50
mdo-miR-181a-1-3p	279	764	25.0177	66.7678	1.4162	3.54061e-50
mml-miR-181a-3p	279	764	25.0177	66.7678	1.4162	3.54061e-50
mmu-miR-181a-1-3p	279	764	25.0177	66.7678	1.4162	3.54061e-50
mne-miR-181a-3p	279	764	25.0177	66.7678	1.4162	3.54061e-50
oan-miR-181a-1-3p	279	764	25.0177	66.7678	1.4162	3.54061e-50
ppa-miR-181a-3p	279	764	25.0177	66.7678	1.4162	3.54061e-50
ppy-miR-181a-3p	279	764	25.0177	66.7678	1.4162	3.54061e-50
ptr-miR-181a-3p	279	764	25.0177	66.7678	1.4162	3.54061e-50
rno-miR-181a-1-3p	279	764	25.0177	66.7678	1.4162	3.54061e-50
sha-miR-181a-3p	279	764	25.0177	66.7678	1.4162	3.54061e-50
tgu-miR-181a-1-3p	279	764	25.0177	66.7678	1.4162	3.54061e-50
tni-miR-181a-3p	279	764	25.0177	66.7678	1.4162	3.54061e-50
chi-miR-451-5p	14846	39040	1331.23	3411.8	1.35778	0
aca-miR-451-5p	14849	39043	1331.5	3412.06	1.35759	0
bta-miR-451	14849	39043	1331.5	3412.06	1.35759	0
cfa-miR-451	14849	39043	1331.5	3412.06	1.35759	0
dre-miR-451	14849	39043	1331.5	3412.06	1.35759	0
gga-miR-451	14849	39043	1331.5	3412.06	1.35759	0
hsa-miR-451a	14849	39043	1331.5	3412.06	1.35759	0
mml-miR-451	14849	39043	1331.5	3412.06	1.35759	0
mmu-miR-451a	14849	39043	1331.5	3412.06	1.35759	0
oan-miR-451	14849	39043	1331.5	3412.06	1.35759	0
oha-miR-451-??	14849	39043	1331.5	3412.06	1.35759	0
ppy-miR-451	14849	39043	1331.5	3412.06	1.35759	0
ptr-miR-451	14849	39043	1331.5	3412.06	1.35759	0
rno-miR-451-5p	14849	39043	1331.5	3412.06	1.35759	0
tgu-miR-451	14849	39043	1331.5	3412.06	1.35759	0
xtr-miR-451	14849	39043	1331.5	3412.06	1.35759	0
ssc-miR-451	14855	39058	1332.03	3413.37	1.35757	0
oan-let-7c-3p	36	90	3.2281	7.8653	1.28482	2.32487e-06
ssa-let-7c-3p	36	90	3.2281	7.8653	1.28482	2.32487e-06
ipu-miR-223	191	473	17.1268	41.3366	1.27116	4.13012e-27
dre-let-7d-3p	38	92	3.4074	8.0401	1.23854	3.46902e-06
aca-miR-142-5p	324	784	29.0528	68.5156	1.23776	3.90491e-42
dre-miR-142a-5p	324	784	29.0528	68.5156	1.23776	3.90491e-42
oan-miR-142-5p	324	784	29.0528	68.5156	1.23776	3.90491e-42
oha-miR-142-5p	324	784	29.0528	68.5156	1.23776	3.90491e-42
ola-miR-142	324	784	29.0528	68.5156	1.23776	3.90491e-42
tni-miR-142a	324	784	29.0528	68.5156	1.23776	3.90491e-42
aca-miR-16a-5p	107	258	9.5946	22.5472	1.23265	7.96923e-15
bta-miR-16a	107	258	9.5946	22.5472	1.23265	7.96923e-15
ccr-miR-16a	107	258	9.5946	22.5472	1.23265	7.96923e-15
dre-miR-16a	107	258	9.5946	22.5472	1.23265	7.96923e-15
gga-miR-16-5p	107	258	9.5946	22.5472	1.23265	7.96923e-15
lca-miR-16	107	258	9.5946	22.5472	1.23265	7.96923e-15
oan-miR-16b-5p	107	258	9.5946	22.5472	1.23265	7.96923e-15
oha-miR-16b-5p	107	258	9.5946	22.5472	1.23265	7.96923e-15
ssa-miR-16b-5p	107	258	9.5946	22.5472	1.23265	7.96923e-15
tgu-miR-16a-5p	107	258	9.5946	22.5472	1.23265	7.96923e-15
xtr-miR-16a	107	258	9.5946	22.5472	1.23265	7.96923e-15
dre-miR-462	2549	6061	228.566	529.685	1.21252	2.25053e-303
ipu-miR-462	2549	6061	228.566	529.685	1.21252	2.25053e-303
ola-miR-462	2549	6061	228.566	529.685	1.21252	2.25053e-303
ssa-miR-462a-5p	2549	6060	228.566	529.598	1.21228	3.12883e-303
ssa-miR-146a-3p	1594	3727	142.933	325.711	1.18826	1.64151e-181
dre-miR-430b-3p	18	42	1.614	3.6705	1.18534	0.00260403
ssa-miR-23b-5p	77	179	6.9045	15.6432	1.17993	4.22022e-10
chi-miR-16b-5p	96	223	8.6082	19.4885	1.17884	3.1795e-12
oar-miR-16b	96	223	8.6082	19.4885	1.17884	3.1795e-12
age-miR-16	96	222	8.6082	19.4011	1.17235	4.40949e-12
bta-miR-16b	96	222	8.6082	19.4011	1.17235	4.40949e-12
cfa-miR-16	96	222	8.6082	19.4011	1.17235	4.40949e-12
cgr-miR-16-5p	96	222	8.6082	19.4011	1.17235	4.40949e-12
eca-miR-16	96	222	8.6082	19.4011	1.17235	4.40949e-12
efu-miR-16	96	222	8.6082	19.4011	1.17235	4.40949e-12
ggo-miR-16	96	222	8.6082	19.4011	1.17235	4.40949e-12
hsa-miR-16-5p	96	222	8.6082	19.4011	1.17235	4.40949e-12
mdo-miR-16-5p	96	222	8.6082	19.4011	1.17235	4.40949e-12
mml-miR-16-5p	96	222	8.6082	19.4011	1.17235	4.40949e-12
mmu-miR-16-5p	96	222	8.6082	19.4011	1.17235	4.40949e-12
mne-miR-16	96	222	8.6082	19.4011	1.17235	4.40949e-12
oan-miR-16a-5p	96	222	8.6082	19.4011	1.17235	4.40949e-12
ola-miR-16	96	222	8.6082	19.4011	1.17235	4.40949e-12
ppa-miR-16	96	222	8.6082	19.4011	1.17235	4.40949e-12
ppy-miR-16	96	222	8.6082	19.4011	1.17235	4.40949e-12
ptr-miR-16	96	222	8.6082	19.4011	1.17235	4.40949e-12
rno-miR-16-5p	96	222	8.6082	19.4011	1.17235	4.40949e-12
sla-miR-16	96	222	8.6082	19.4011	1.17235	4.40949e-12
ssa-miR-16c-5p	96	222	8.6082	19.4011	1.17235	4.40949e-12
ssc-miR-16	96	222	8.6082	19.4011	1.17235	4.40949e-12
tgu-miR-16b-5p	1051	2420	94.2422	211.489	1.16614	4.09241e-115
pma-miR-16-5p	1051	2417	94.2422	211.227	1.16435	1.0689e-114
dre-miR-16b	1052	2419	94.3319	211.402	1.16417	9.1889e-115
ipu-miR-16b	1052	2419	94.3319	211.402	1.16417	9.1889e-115
ccr-miR-16b	1056	2427	94.6905	212.101	1.16346	5.01794e-115
chi-miR-16a-5p	1056	2427	94.6905	212.101	1.16346	5.01794e-115
fru-miR-16	1056	2427	94.6905	212.101	1.16346	5.01794e-115
ssa-miR-16a-5p	1056	2427	94.6905	212.101	1.16346	5.01794e-115
tni-miR-16	1056	2427	94.6905	212.101	1.16346	5.01794e-115
xtr-miR-16b	94	214	8.4289	18.702	1.14978	2.19677e-11
eca-miR-451	848	1922	76.0394	167.968	1.14337	5.03218e-89
mdo-miR-451	848	1922	76.0394	167.968	1.14337	5.03218e-89
lla-miR-16	97	218	8.6979	19.0515	1.13117	2.60992e-11
aca-let-7c-1-3p	42	92	3.7661	8.0401	1.09414	2.61684e-05
cgr-let-7c	42	92	3.7661	8.0401	1.09414	2.61684e-05
chi-let-7c-3p	42	92	3.7661	8.0401	1.09414	2.61684e-05
dre-let-7c-3p	42	92	3.7661	8.0401	1.09414	2.61684e-05
gga-let-7c-3p	42	92	3.7661	8.0401	1.09414	2.61684e-05
hsa-let-7c-3p	42	92	3.7661	8.0401	1.09414	2.61684e-05
mml-let-7c-3p	42	92	3.7661	8.0401	1.09414	2.61684e-05
mmu-let-7c-1-3p	42	92	3.7661	8.0401	1.09414	2.61684e-05
oha-let-7c-3-3p	42	92	3.7661	8.0401	1.09414	2.61684e-05
rno-let-7c-1-3p	42	92	3.7661	8.0401	1.09414	2.61684e-05
tgu-let-7c-3p	42	92	3.7661	8.0401	1.09414	2.61684e-05
ssa-miR-144-3p	71	151	6.3665	13.1962	1.05155	1.73798e-07
ccr-miR-153b	12	25	1.076	2.1848	1.02182	0.0407132
dre-miR-153b-3p	12	25	1.076	2.1848	1.02182	0.0407132
fru-miR-153b	12	25	1.076	2.1848	1.02182	0.0407132
ipu-miR-153b	12	25	1.076	2.1848	1.02182	0.0407132
tni-miR-153b	12	25	1.076	2.1848	1.02182	0.0407132
aca-miR-101-2-5p	25	11	2.2417	0.9613	-1.22153	0.0162709
mdo-miR-181b-2-3p	110	48	9.8636	4.1948	-1.23351	2.7396e-07
chi-miR-181b-3p	111	48	9.9533	4.1948	-1.24657	1.92033e-07
dre-miR-181b-3p	111	48	9.9533	4.1948	-1.24657	1.92033e-07
gga-miR-181b-2-3p	111	48	9.9533	4.1948	-1.24657	1.92033e-07
hsa-miR-181b-2-3p	111	48	9.9533	4.1948	-1.24657	1.92033e-07
mmu-miR-181b-2-3p	111	48	9.9533	4.1948	-1.24657	1.92033e-07
oan-miR-181b-2-3p	109	46	9.7739	4.02	-1.28174	1.34367e-07
dre-miR-26a-2-3p	24	10	2.1521	0.8739	-1.30021	0.0135331
gga-miR-101-1-5p	27	11	2.4211	0.9613	-1.3326	0.00749309
oha-miR-101b-5p	27	11	2.4211	0.9613	-1.3326	0.00749309
tgu-miR-101-1-5p	27	11	2.4211	0.9613	-1.3326	0.00749309
aca-miR-203-3p	15	6	1.345	0.5244	-1.35887	0.0455707
ccr-miR-203a	15	6	1.345	0.5244	-1.35887	0.0455707
dre-miR-203a-3p	15	6	1.345	0.5244	-1.35887	0.0455707
fru-miR-203	15	6	1.345	0.5244	-1.35887	0.0455707
gga-miR-203a	15	6	1.345	0.5244	-1.35887	0.0455707
mdo-miR-203	15	6	1.345	0.5244	-1.35887	0.0455707
oha-miR-203-3p	15	6	1.345	0.5244	-1.35887	0.0455707
ola-miR-203	15	6	1.345	0.5244	-1.35887	0.0455707
pma-miR-203b-3p	15	6	1.345	0.5244	-1.35887	0.0455707
pol-miR-203-3p	15	6	1.345	0.5244	-1.35887	0.0455707
ssa-miR-203a-3p	15	6	1.345	0.5244	-1.35887	0.0455707
tgu-miR-203-3p	15	6	1.345	0.5244	-1.35887	0.0455707
tni-miR-203	15	6	1.345	0.5244	-1.35887	0.0455707
xtr-miR-203	15	6	1.345	0.5244	-1.35887	0.0455707
aca-miR-98-5p	51	20	4.5731	1.7478	-1.38763	0.000134967
age-miR-98	51	20	4.5731	1.7478	-1.38763	0.000134967
bta-miR-98	51	20	4.5731	1.7478	-1.38763	0.000134967
cfa-miR-98	51	20	4.5731	1.7478	-1.38763	0.000134967
cgr-miR-98	51	20	4.5731	1.7478	-1.38763	0.000134967
chi-miR-98-5p	51	20	4.5731	1.7478	-1.38763	0.000134967
eca-miR-98	51	20	4.5731	1.7478	-1.38763	0.000134967
ggo-miR-98	51	20	4.5731	1.7478	-1.38763	0.000134967
hsa-miR-98-5p	51	20	4.5731	1.7478	-1.38763	0.000134967
mml-miR-98	51	20	4.5731	1.7478	-1.38763	0.000134967
mmu-miR-98-5p	51	20	4.5731	1.7478	-1.38763	0.000134967
oan-miR-98	51	20	4.5731	1.7478	-1.38763	0.000134967
oha-miR-98-5p	51	20	4.5731	1.7478	-1.38763	0.000134967
ppa-miR-98	51	20	4.5731	1.7478	-1.38763	0.000134967
ppy-miR-98	51	20	4.5731	1.7478	-1.38763	0.000134967
ptr-miR-98	51	20	4.5731	1.7478	-1.38763	0.000134967
rno-miR-98-5p	51	20	4.5731	1.7478	-1.38763	0.000134967
ssc-miR-98	51	20	4.5731	1.7478	-1.38763	0.000134967
tch-miR-98-5p	51	20	4.5731	1.7478	-1.38763	0.000134967
xtr-miR-98	51	20	4.5731	1.7478	-1.38763	0.000134967
bmo-miR-2779	16	6	1.4347	0.5244	-1.45201	0.0297558
bta-miR-2478	731	269	65.5481	23.5085	-1.47937	1.00653e-52
xla-miR-24b	12	4	1.076	0.3496	-1.6219	0.0432755
xtr-miR-24b	12	4	1.076	0.3496	-1.6219	0.0432755
aae-miR-33	12	2	1.076	0.1748	-2.6219	0.00638038
aca-miR-33-5p	12	2	1.076	0.1748	-2.6219	0.00638038
ame-miR-33	12	2	1.076	0.1748	-2.6219	0.00638038
bbe-miR-33-5p	12	2	1.076	0.1748	-2.6219	0.00638038
bfl-miR-33	12	2	1.076	0.1748	-2.6219	0.00638038
bmo-miR-33-5p	12	2	1.076	0.1748	-2.6219	0.00638038
bta-miR-33a	12	2	1.076	0.1748	-2.6219	0.00638038
cfa-miR-33a	12	2	1.076	0.1748	-2.6219	0.00638038
cgr-miR-33	12	2	1.076	0.1748	-2.6219	0.00638038
chi-miR-33a-5p	12	2	1.076	0.1748	-2.6219	0.00638038
cin-miR-33	12	2	1.076	0.1748	-2.6219	0.00638038
cqu-miR-33	12	2	1.076	0.1748	-2.6219	0.00638038
cte-miR-33	12	2	1.076	0.1748	-2.6219	0.00638038
dpu-miR-33	12	2	1.076	0.1748	-2.6219	0.00638038
eca-miR-33a	12	2	1.076	0.1748	-2.6219	0.00638038
efu-miR-33	12	2	1.076	0.1748	-2.6219	0.00638038
gga-miR-33-5p	12	2	1.076	0.1748	-2.6219	0.00638038
ggo-miR-33	12	2	1.076	0.1748	-2.6219	0.00638038
hme-miR-33	12	2	1.076	0.1748	-2.6219	0.00638038
hsa-miR-33a-5p	12	2	1.076	0.1748	-2.6219	0.00638038
lgi-miR-33-5p	12	2	1.076	0.1748	-2.6219	0.00638038
lva-miR-33-5p	12	2	1.076	0.1748	-2.6219	0.00638038
mdo-miR-33-5p	12	2	1.076	0.1748	-2.6219	0.00638038
mml-miR-33a	12	2	1.076	0.1748	-2.6219	0.00638038
mmu-miR-33-5p	12	2	1.076	0.1748	-2.6219	0.00638038
mne-miR-33	12	2	1.076	0.1748	-2.6219	0.00638038
mse-miR-33	12	2	1.076	0.1748	-2.6219	0.00638038
nvi-miR-33	12	2	1.076	0.1748	-2.6219	0.00638038
oan-miR-33-5p	12	2	1.076	0.1748	-2.6219	0.00638038
oha-miR-33-5p	12	2	1.076	0.1748	-2.6219	0.00638038
oha-miR-33a-5p	12	2	1.076	0.1748	-2.6219	0.00638038
pmi-miR-33-5p	12	2	1.076	0.1748	-2.6219	0.00638038
ppa-miR-33	12	2	1.076	0.1748	-2.6219	0.00638038
ppy-miR-33a	12	2	1.076	0.1748	-2.6219	0.00638038
ptr-miR-33a	12	2	1.076	0.1748	-2.6219	0.00638038
rno-miR-33-5p	12	2	1.076	0.1748	-2.6219	0.00638038
ssa-miR-33a-5p	12	2	1.076	0.1748	-2.6219	0.00638038
ssa-miR-33b-5p	12	2	1.076	0.1748	-2.6219	0.00638038
tca-miR-33-5p	12	2	1.076	0.1748	-2.6219	0.00638038
tch-miR-33a-5p	12	2	1.076	0.1748	-2.6219	0.00638038
tgu-miR-33-5p	12	2	1.076	0.1748	-2.6219	0.00638038
xtr-miR-33a	12	2	1.076	0.1748	-2.6219	0.00638038

## Sheet: MC-50 VS MC-200 known 差异显著miRNA
miR_name	MC-50-expressed	MC-200-expressed	MC-50-std	MC-200-std	fold-change(log2 MC-200/MC-50)	p-value
ipu-miR-219a	0	159	0.01	13.8954	10.4404	1.15e-49
aca-miR-128-5p	0	23	0.01	2.01	7.65105	8.22e-08
gga-miR-128-2-5p	0	23	0.01	2.01	7.65105	8.22e-08
tgu-miR-128-2-5p	0	23	0.01	2.01	7.65105	8.22e-08
ssa-miR-128-4-5p	1	25	0.0847	2.1848	4.689	2.83e-07
dre-miR-430b-5p	37	313	3.1357	27.3538	3.12488	1.02e-57
bta-miR-223	26	197	2.2034	17.2163	2.96597	4.12e-35
cfa-miR-223	26	197	2.2034	17.2163	2.96597	4.12e-35
chi-miR-223-3p	26	197	2.2034	17.2163	2.96597	4.12e-35
dre-miR-223	26	197	2.2034	17.2163	2.96597	4.12e-35
eca-miR-223	26	197	2.2034	17.2163	2.96597	4.12e-35
efu-miR-223	26	197	2.2034	17.2163	2.96597	4.12e-35
fru-miR-223	26	197	2.2034	17.2163	2.96597	4.12e-35
gga-miR-223	26	197	2.2034	17.2163	2.96597	4.12e-35
ggo-miR-223	26	197	2.2034	17.2163	2.96597	4.12e-35
hsa-miR-223-3p	26	197	2.2034	17.2163	2.96597	4.12e-35
mdo-miR-223-3p	26	197	2.2034	17.2163	2.96597	4.12e-35
mml-miR-223	26	197	2.2034	17.2163	2.96597	4.12e-35
mmu-miR-223-3p	26	197	2.2034	17.2163	2.96597	4.12e-35
ola-miR-223	26	197	2.2034	17.2163	2.96597	4.12e-35
ppa-miR-223	26	197	2.2034	17.2163	2.96597	4.12e-35
ppy-miR-223	26	197	2.2034	17.2163	2.96597	4.12e-35
ptr-miR-223	26	197	2.2034	17.2163	2.96597	4.12e-35
rno-miR-223-3p	26	197	2.2034	17.2163	2.96597	4.12e-35
sla-miR-223	26	197	2.2034	17.2163	2.96597	4.12e-35
tgu-miR-223	26	197	2.2034	17.2163	2.96597	4.12e-35
tni-miR-223	26	197	2.2034	17.2163	2.96597	4.12e-35
xla-miR-223	26	197	2.2034	17.2163	2.96597	4.12e-35
xtr-miR-223	26	197	2.2034	17.2163	2.96597	4.12e-35
dre-miR-10a-3p	2	12	0.1695	1.0487	2.62924	0.00619931
oan-miR-223-3p	2	12	0.1695	1.0487	2.62924	0.00619931
ipu-miR-223	79	473	6.6951	41.3366	2.62624	2.65e-72
pol-let-7d-3p	15	82	1.2712	7.1662	2.49502	4.83e-13
ssa-let-7d-3p	15	82	1.2712	7.1662	2.49502	4.83e-13
oha-miR-222b-3p	3	16	0.2542	1.3983	2.45964	0.00206238
ssa-miR-146a-3p	886	3727	75.0863	325.711	2.11697	0
oan-let-7c-3p	22	90	1.8644	7.8653	2.07679	1.25e-11
ssa-let-7c-3p	22	90	1.8644	7.8653	2.07679	1.25e-11
dre-miR-139-3p	9	32	0.7627	2.7966	1.87449	0.00018506
dre-let-7d-3p	26	92	2.2034	8.0401	1.86748	1.72e-10
dre-miR-430b-3p	12	42	1.017	3.6705	1.85166	2.02e-05
hhi-miR-430a	202	704	17.119	61.5242	1.84556	2.53e-69
ccr-miR-430	203	706	17.2037	61.699	1.84253	2.31e-69
dre-miR-430a-3p	204	707	17.2885	61.7864	1.83748	3.32e-69
aca-let-7c-1-3p	27	92	2.2882	8.0401	1.813	3.93e-10
cgr-let-7c	27	92	2.2882	8.0401	1.813	3.93e-10
chi-let-7c-3p	27	92	2.2882	8.0401	1.813	3.93e-10
dre-let-7c-3p	27	92	2.2882	8.0401	1.813	3.93e-10
gga-let-7c-3p	27	92	2.2882	8.0401	1.813	3.93e-10
hsa-let-7c-3p	27	92	2.2882	8.0401	1.813	3.93e-10
mml-let-7c-3p	27	92	2.2882	8.0401	1.813	3.93e-10
mmu-let-7c-1-3p	27	92	2.2882	8.0401	1.813	3.93e-10
oha-let-7c-3-3p	27	92	2.2882	8.0401	1.813	3.93e-10
rno-let-7c-1-3p	27	92	2.2882	8.0401	1.813	3.93e-10
tgu-let-7c-3p	27	92	2.2882	8.0401	1.813	3.93e-10
cgr-miR-181a-3p	237	764	20.0852	66.7678	1.73302	5.94e-69
dre-miR-181a-3p	237	764	20.0852	66.7678	1.73302	5.94e-69
efu-miR-181a	237	764	20.0852	66.7678	1.73302	5.94e-69
fru-miR-181a-3p	237	764	20.0852	66.7678	1.73302	5.94e-69
gga-miR-181a-3p	237	764	20.0852	66.7678	1.73302	5.94e-69
ggo-miR-181a-3p	237	764	20.0852	66.7678	1.73302	5.94e-69
hsa-miR-181a-3p	237	764	20.0852	66.7678	1.73302	5.94e-69
lla-miR-181a-3p	237	764	20.0852	66.7678	1.73302	5.94e-69
mdo-miR-181a-1-3p	237	764	20.0852	66.7678	1.73302	5.94e-69
mml-miR-181a-3p	237	764	20.0852	66.7678	1.73302	5.94e-69
mmu-miR-181a-1-3p	237	764	20.0852	66.7678	1.73302	5.94e-69
mne-miR-181a-3p	237	764	20.0852	66.7678	1.73302	5.94e-69
oan-miR-181a-1-3p	237	764	20.0852	66.7678	1.73302	5.94e-69
ppa-miR-181a-3p	237	764	20.0852	66.7678	1.73302	5.94e-69
ppy-miR-181a-3p	237	764	20.0852	66.7678	1.73302	5.94e-69
ptr-miR-181a-3p	237	764	20.0852	66.7678	1.73302	5.94e-69
rno-miR-181a-1-3p	237	764	20.0852	66.7678	1.73302	5.94e-69
sha-miR-181a-3p	237	764	20.0852	66.7678	1.73302	5.94e-69
tgu-miR-181a-1-3p	237	764	20.0852	66.7678	1.73302	5.94e-69
tni-miR-181a-3p	237	764	20.0852	66.7678	1.73302	5.94e-69
aca-miR-132-5p	5	16	0.4237	1.3983	1.72256	0.0138853
ipu-miR-132a	5	16	0.4237	1.3983	1.72256	0.0138853
oha-miR-132-5p	5	16	0.4237	1.3983	1.72256	0.0138853
ssa-miR-132-5p	5	16	0.4237	1.3983	1.72256	0.0138853
aae-miR-92b-3p	15	46	1.2712	4.02	1.661	3.46e-05
aga-miR-92b	15	46	1.2712	4.02	1.661	3.46e-05
tca-miR-92b-3p	15	46	1.2712	4.02	1.661	3.46e-05
ccr-miR-454a	5	15	0.4237	1.3109	1.62944	0.0221848
dre-miR-454a	5	15	0.4237	1.3109	1.62944	0.0221848
cte-miR-92c	15	45	1.2712	3.9327	1.62933	5.38e-05
lgi-miR-92	15	45	1.2712	3.9327	1.62933	5.38e-05
tgu-miR-221-5p	142	415	12.0341	36.2678	1.59156	4.84e-34
cgr-miR-221-5p	145	415	12.2884	36.2678	1.56139	3.76e-33
chi-miR-221-5p	145	415	12.2884	36.2678	1.56139	3.76e-33
dre-miR-221-5p	145	415	12.2884	36.2678	1.56139	3.76e-33
efu-miR-221	145	415	12.2884	36.2678	1.56139	3.76e-33
gga-miR-221-5p	145	415	12.2884	36.2678	1.56139	3.76e-33
hsa-miR-221-5p	145	415	12.2884	36.2678	1.56139	3.76e-33
mml-miR-221-5p	145	415	12.2884	36.2678	1.56139	3.76e-33
mmu-miR-221-5p	145	415	12.2884	36.2678	1.56139	3.76e-33
pol-miR-221-5p	145	415	12.2884	36.2678	1.56139	3.76e-33
rno-miR-221-5p	145	415	12.2884	36.2678	1.56139	3.76e-33
ssc-miR-221-5p	145	415	12.2884	36.2678	1.56139	3.76e-33
aca-miR-454-3p	6	16	0.5085	1.3983	1.45935	0.0288673
ccr-miR-454b	6	16	0.5085	1.3983	1.45935	0.0288673
dre-miR-454b	6	16	0.5085	1.3983	1.45935	0.0288673
gga-miR-454-3p	6	16	0.5085	1.3983	1.45935	0.0288673
ssa-miR-454-3p	6	16	0.5085	1.3983	1.45935	0.0288673
tgu-miR-454-3p	6	16	0.5085	1.3983	1.45935	0.0288673
dre-miR-2188-5p	294	772	24.9158	67.4669	1.43712	1.91e-53
gga-miR-2188-5p	294	772	24.9158	67.4669	1.43712	1.91e-53
ipu-miR-2188	294	772	24.9158	67.4669	1.43712	1.91e-53
ssa-miR-2188-5p	294	772	24.9158	67.4669	1.43712	1.91e-53
tgu-miR-2188-5p	294	772	24.9158	67.4669	1.43712	1.91e-53
asu-miR-92-3p	9	23	0.7627	2.01	1.39801	0.0105552
bma-miR-92	9	23	0.7627	2.01	1.39801	0.0105552
ppc-miR-235-3p	9	23	0.7627	2.01	1.39801	0.0105552
ssa-miR-365-5p	9	23	0.7627	2.01	1.39801	0.0105552
xbo-miR-92a	9	23	0.7627	2.01	1.39801	0.0105552
chi-miR-16b-5p	89	223	7.5425	19.4885	1.36951	1.67e-15
oar-miR-16b	89	223	7.5425	19.4885	1.36951	1.67e-15
age-miR-16	89	222	7.5425	19.4011	1.36302	2.43e-15
bta-miR-16b	89	222	7.5425	19.4011	1.36302	2.43e-15
cfa-miR-16	89	222	7.5425	19.4011	1.36302	2.43e-15
cgr-miR-16-5p	89	222	7.5425	19.4011	1.36302	2.43e-15
eca-miR-16	89	222	7.5425	19.4011	1.36302	2.43e-15
efu-miR-16	89	222	7.5425	19.4011	1.36302	2.43e-15
ggo-miR-16	89	222	7.5425	19.4011	1.36302	2.43e-15
hsa-miR-16-5p	89	222	7.5425	19.4011	1.36302	2.43e-15
mdo-miR-16-5p	89	222	7.5425	19.4011	1.36302	2.43e-15
mml-miR-16-5p	89	222	7.5425	19.4011	1.36302	2.43e-15
mmu-miR-16-5p	89	222	7.5425	19.4011	1.36302	2.43e-15
mne-miR-16	89	222	7.5425	19.4011	1.36302	2.43e-15
oan-miR-16a-5p	89	222	7.5425	19.4011	1.36302	2.43e-15
ola-miR-16	89	222	7.5425	19.4011	1.36302	2.43e-15
ppa-miR-16	89	222	7.5425	19.4011	1.36302	2.43e-15
ppy-miR-16	89	222	7.5425	19.4011	1.36302	2.43e-15
ptr-miR-16	89	222	7.5425	19.4011	1.36302	2.43e-15
rno-miR-16-5p	89	222	7.5425	19.4011	1.36302	2.43e-15
sla-miR-16	89	222	7.5425	19.4011	1.36302	2.43e-15
ssa-miR-16c-5p	89	222	7.5425	19.4011	1.36302	2.43e-15
ssc-miR-16	89	222	7.5425	19.4011	1.36302	2.43e-15
xtr-miR-16b	86	214	7.2883	18.702	1.35954	8.66e-15
lla-miR-16	88	218	7.4578	19.0515	1.35308	6.12e-15
aca-miR-16a-5p	105	258	8.8985	22.5472	1.34131	3.38e-17
bta-miR-16a	105	258	8.8985	22.5472	1.34131	3.38e-17
ccr-miR-16a	105	258	8.8985	22.5472	1.34131	3.38e-17
dre-miR-16a	105	258	8.8985	22.5472	1.34131	3.38e-17
gga-miR-16-5p	105	258	8.8985	22.5472	1.34131	3.38e-17
lca-miR-16	105	258	8.8985	22.5472	1.34131	3.38e-17
oan-miR-16b-5p	105	258	8.8985	22.5472	1.34131	3.38e-17
oha-miR-16b-5p	105	258	8.8985	22.5472	1.34131	3.38e-17
ssa-miR-16b-5p	105	258	8.8985	22.5472	1.34131	3.38e-17
tgu-miR-16a-5p	105	258	8.8985	22.5472	1.34131	3.38e-17
xtr-miR-16a	105	258	8.8985	22.5472	1.34131	3.38e-17
mdo-miR-144-5p	5271	12752	446.704	1114.43	1.31891	0
oan-miR-144-5p	5271	12751	446.704	1114.34	1.3188	0
tgu-miR-144-5p	5320	12852	450.857	1123.17	1.31683	0
dre-miR-144-5p	5338	12874	452.382	1125.09	1.31443	0
tch-let-7a-5p	19	45	1.6102	3.9327	1.28828	0.000701778
ssa-miR-338a-3-5p	22	52	1.8644	4.5444	1.28538	0.000271771
ssa-miR-135a-3p	122	287	10.3392	25.0816	1.2785	1.03e-17
lva-miR-92b-3p	13	30	1.1017	2.6218	1.25083	0.00708977
pmi-miR-92b-3p	13	30	1.1017	2.6218	1.25083	0.00708977
spu-miR-92c	13	30	1.1017	2.6218	1.25083	0.00708977
dre-miR-135b-3p	126	290	10.6782	25.3438	1.24696	2.94e-17
ipu-miR-365	10	23	0.8475	2.01	1.24591	0.0192103
prd-miR-235-3p	8	18	0.678	1.5731	1.21425	0.0432957
ssc-miR-451	17880	39058	1515.29	3413.37	1.17161	0
aca-miR-451-5p	17876	39043	1514.95	3412.06	1.17138	0
bta-miR-451	17876	39043	1514.95	3412.06	1.17138	0
cfa-miR-451	17876	39043	1514.95	3412.06	1.17138	0
dre-miR-451	17876	39043	1514.95	3412.06	1.17138	0
gga-miR-451	17876	39043	1514.95	3412.06	1.17138	0
hsa-miR-451a	17876	39043	1514.95	3412.06	1.17138	0
mml-miR-451	17876	39043	1514.95	3412.06	1.17138	0
mmu-miR-451a	17876	39043	1514.95	3412.06	1.17138	0
oan-miR-451	17876	39043	1514.95	3412.06	1.17138	0
oha-miR-451-??	17876	39043	1514.95	3412.06	1.17138	0
ppy-miR-451	17876	39043	1514.95	3412.06	1.17138	0
ptr-miR-451	17876	39043	1514.95	3412.06	1.17138	0
rno-miR-451-5p	17876	39043	1514.95	3412.06	1.17138	0
tgu-miR-451	17876	39043	1514.95	3412.06	1.17138	0
xtr-miR-451	17876	39043	1514.95	3412.06	1.17138	0
chi-miR-451-5p	17875	39040	1514.86	3411.8	1.17135	0
xtr-miR-184	11	24	0.9322	2.0974	1.16989	0.0227365
eca-miR-451	887	1922	75.171	167.968	1.15994	6.02e-94
mdo-miR-451	887	1922	75.171	167.968	1.15994	6.02e-94
odi-miR-92a	13	28	1.1017	2.447	1.15128	0.0149094
pma-miR-92a	13	28	1.1017	2.447	1.15128	0.0149094
ssa-miR-29a-5p	14	30	1.1865	2.6218	1.14385	0.0120954
tgu-miR-16b-5p	1159	2420	98.2224	211.489	1.10646	2.57e-109
dre-miR-16b	1159	2419	98.2224	211.402	1.10587	3.53e-109
ipu-miR-16b	1159	2419	98.2224	211.402	1.10587	3.53e-109
oan-miR-92b	23	48	1.9492	4.1948	1.10572	0.00191441
pma-miR-16-5p	1159	2417	98.2224	211.227	1.10467	6.66e-109
ccr-miR-16b	1167	2427	98.9003	212.101	1.10071	1.01e-108
chi-miR-16a-5p	1167	2427	98.9003	212.101	1.10071	1.01e-108
fru-miR-16	1167	2427	98.9003	212.101	1.10071	1.01e-108
ssa-miR-16a-5p	1167	2427	98.9003	212.101	1.10071	1.01e-108
tni-miR-16	1167	2427	98.9003	212.101	1.10071	1.01e-108
ipu-miR-29c	14	29	1.1865	2.5344	1.09493	0.0172572
dre-miR-2188-3p	1155	2329	97.8834	203.537	1.05615	9.73e-98
pmi-miR-92c-3p	22	44	1.8644	3.8453	1.04438	0.00458989
aae-miR-31	23	46	1.9492	4.02	1.04431	0.0037409
cbn-miR-72a	23	46	1.9492	4.02	1.04431	0.0037409
cqu-miR-31-5p	23	46	1.9492	4.02	1.04431	0.0037409
ssa-miR-21b-3p	162	316	13.7291	27.616	1.00827	1.07e-13
ccr-miR-206	544	263	46.1026	22.9842	-1.00421	1.22e-21
cfa-miR-206	462	223	39.1533	19.4885	-1.00651	1.12e-18
ipu-miR-206	462	223	39.1533	19.4885	-1.00651	1.12e-18
pol-miR-206-3p	462	223	39.1533	19.4885	-1.00651	1.12e-18
ssa-miR-206-3p	462	223	39.1533	19.4885	-1.00651	1.12e-18
xtr-miR-206	471	225	39.9161	19.6633	-1.02147	1.94e-19
aca-miR-206-3p	556	265	47.1196	23.159	-1.02475	8.86e-23
bta-miR-206	556	265	47.1196	23.159	-1.02475	8.86e-23
cgr-miR-206	556	265	47.1196	23.159	-1.02475	8.86e-23
chi-miR-206	556	265	47.1196	23.159	-1.02475	8.86e-23
dre-miR-206-3p	556	265	47.1196	23.159	-1.02475	8.86e-23
eca-miR-206	556	265	47.1196	23.159	-1.02475	8.86e-23
efu-miR-206	556	265	47.1196	23.159	-1.02475	8.86e-23
gga-miR-206	556	265	47.1196	23.159	-1.02475	8.86e-23
ggo-miR-206	556	265	47.1196	23.159	-1.02475	8.86e-23
hsa-miR-206	556	265	47.1196	23.159	-1.02475	8.86e-23
mdo-miR-206	556	265	47.1196	23.159	-1.02475	8.86e-23
mml-miR-206	556	265	47.1196	23.159	-1.02475	8.86e-23
mmu-miR-206-3p	556	265	47.1196	23.159	-1.02475	8.86e-23
mne-miR-206	556	265	47.1196	23.159	-1.02475	8.86e-23
oan-miR-206-3p	556	265	47.1196	23.159	-1.02475	8.86e-23
oha-miR-206	556	265	47.1196	23.159	-1.02475	8.86e-23
ola-miR-206	556	265	47.1196	23.159	-1.02475	8.86e-23
ppy-miR-206	556	265	47.1196	23.159	-1.02475	8.86e-23
ptr-miR-206	556	265	47.1196	23.159	-1.02475	8.86e-23
rno-miR-206-3p	556	265	47.1196	23.159	-1.02475	8.86e-23
aca-miR-101-2-5p	25	11	2.1187	0.9613	-1.14012	0.0256109
gga-miR-101-1-5p	25	11	2.1187	0.9613	-1.14012	0.0256109
oha-miR-101b-5p	25	11	2.1187	0.9613	-1.14012	0.0256109
tgu-miR-101-1-5p	25	11	2.1187	0.9613	-1.14012	0.0256109
aca-miR-98-5p	47	20	3.9831	1.7478	-1.18835	0.00142151
age-miR-98	47	20	3.9831	1.7478	-1.18835	0.00142151
bta-miR-98	47	20	3.9831	1.7478	-1.18835	0.00142151
cfa-miR-98	47	20	3.9831	1.7478	-1.18835	0.00142151
cgr-miR-98	47	20	3.9831	1.7478	-1.18835	0.00142151
chi-miR-98-5p	47	20	3.9831	1.7478	-1.18835	0.00142151
eca-miR-98	47	20	3.9831	1.7478	-1.18835	0.00142151
ggo-miR-98	47	20	3.9831	1.7478	-1.18835	0.00142151
hsa-miR-98-5p	47	20	3.9831	1.7478	-1.18835	0.00142151
mml-miR-98	47	20	3.9831	1.7478	-1.18835	0.00142151
mmu-miR-98-5p	47	20	3.9831	1.7478	-1.18835	0.00142151
oan-miR-98	47	20	3.9831	1.7478	-1.18835	0.00142151
oha-miR-98-5p	47	20	3.9831	1.7478	-1.18835	0.00142151
ppa-miR-98	47	20	3.9831	1.7478	-1.18835	0.00142151
ppy-miR-98	47	20	3.9831	1.7478	-1.18835	0.00142151
ptr-miR-98	47	20	3.9831	1.7478	-1.18835	0.00142151
rno-miR-98-5p	47	20	3.9831	1.7478	-1.18835	0.00142151
ssc-miR-98	47	20	3.9831	1.7478	-1.18835	0.00142151
tch-miR-98-5p	47	20	3.9831	1.7478	-1.18835	0.00142151
xtr-miR-98	47	20	3.9831	1.7478	-1.18835	0.00142151
ssa-miR-30d-5p	758	318	64.2386	27.7908	-1.20883	2.95e-39
ssc-miR-206	219	86	18.5597	7.5157	-1.30419	8.32e-14
ccr-miR-153c	18	6	1.5255	0.5244	-1.54054	0.0180139
dre-miR-153c-3p	18	6	1.5255	0.5244	-1.54054	0.0180139
aca-miR-30d-3p	20	6	1.695	0.5244	-1.69255	0.00751077
cgr-miR-30d	20	6	1.695	0.5244	-1.69255	0.00751077
chi-miR-30d-3p	20	6	1.695	0.5244	-1.69255	0.00751077
efu-miR-30d	20	6	1.695	0.5244	-1.69255	0.00751077
hsa-miR-30d-3p	20	6	1.695	0.5244	-1.69255	0.00751077
mml-miR-30d-3p	20	6	1.695	0.5244	-1.69255	0.00751077
mmu-miR-30d-3p	20	6	1.695	0.5244	-1.69255	0.00751077
oan-miR-30d-3p	20	6	1.695	0.5244	-1.69255	0.00751077
pma-miR-30c-3p	20	6	1.695	0.5244	-1.69255	0.00751077
rno-miR-30d-3p	20	6	1.695	0.5244	-1.69255	0.00751077
tgu-miR-30d-3p	20	6	1.695	0.5244	-1.69255	0.00751077
pol-miR-203-3p	21	6	1.7797	0.5244	-1.76289	0.00478501
ssa-miR-203a-3p	21	6	1.7797	0.5244	-1.76289	0.00478501
dre-miR-2187-3p	18	5	1.5255	0.437	-1.80358	0.00824643
ssa-miR-153a-3p	18	5	1.5255	0.437	-1.80358	0.00824643
ssa-miR-2187-3p	18	5	1.5255	0.437	-1.80358	0.00824643
aca-miR-203-3p	23	6	1.9492	0.5244	-1.89414	0.00189639
ccr-miR-203a	23	6	1.9492	0.5244	-1.89414	0.00189639
dre-miR-203a-3p	23	6	1.9492	0.5244	-1.89414	0.00189639
fru-miR-203	23	6	1.9492	0.5244	-1.89414	0.00189639
gga-miR-203a	23	6	1.9492	0.5244	-1.89414	0.00189639
mdo-miR-203	23	6	1.9492	0.5244	-1.89414	0.00189639
oha-miR-203-3p	23	6	1.9492	0.5244	-1.89414	0.00189639
ola-miR-203	23	6	1.9492	0.5244	-1.89414	0.00189639
pma-miR-203b-3p	23	6	1.9492	0.5244	-1.89414	0.00189639
tgu-miR-203-3p	23	6	1.9492	0.5244	-1.89414	0.00189639
tni-miR-203	23	6	1.9492	0.5244	-1.89414	0.00189639
xtr-miR-203	23	6	1.9492	0.5244	-1.89414	0.00189639
ssa-miR-2187-5p	50	13	4.2374	1.1361	-1.89909	3.38e-06
mse-miR-2779	50	12	4.2374	1.0487	-2.01458	1.36e-06
ipu-miR-7550	58	13	4.9154	1.1361	-2.11322	7.72e-08
xla-miR-24b	22	4	1.8644	0.3496	-2.41493	0.000417092
xtr-miR-24b	22	4	1.8644	0.3496	-2.41493	0.000417092
aae-miR-33	14	2	1.1865	0.1748	-2.76294	0.00287471
aca-miR-33-5p	14	2	1.1865	0.1748	-2.76294	0.00287471
ame-miR-33	14	2	1.1865	0.1748	-2.76294	0.00287471
bbe-miR-33-5p	14	2	1.1865	0.1748	-2.76294	0.00287471
bfl-miR-33	14	2	1.1865	0.1748	-2.76294	0.00287471
bmo-miR-33-5p	14	2	1.1865	0.1748	-2.76294	0.00287471
bta-miR-33a	14	2	1.1865	0.1748	-2.76294	0.00287471
cfa-miR-33a	14	2	1.1865	0.1748	-2.76294	0.00287471
cgr-miR-33	14	2	1.1865	0.1748	-2.76294	0.00287471
chi-miR-33a-5p	14	2	1.1865	0.1748	-2.76294	0.00287471
cin-miR-33	14	2	1.1865	0.1748	-2.76294	0.00287471
cqu-miR-33	14	2	1.1865	0.1748	-2.76294	0.00287471
cte-miR-33	14	2	1.1865	0.1748	-2.76294	0.00287471
dpu-miR-33	14	2	1.1865	0.1748	-2.76294	0.00287471
eca-miR-33a	14	2	1.1865	0.1748	-2.76294	0.00287471
efu-miR-33	14	2	1.1865	0.1748	-2.76294	0.00287471
gga-miR-33-5p	14	2	1.1865	0.1748	-2.76294	0.00287471
ggo-miR-33	14	2	1.1865	0.1748	-2.76294	0.00287471
hme-miR-33	14	2	1.1865	0.1748	-2.76294	0.00287471
hsa-miR-33a-5p	14	2	1.1865	0.1748	-2.76294	0.00287471
lgi-miR-33-5p	14	2	1.1865	0.1748	-2.76294	0.00287471
lva-miR-33-5p	14	2	1.1865	0.1748	-2.76294	0.00287471
mdo-miR-33-5p	14	2	1.1865	0.1748	-2.76294	0.00287471
mml-miR-33a	14	2	1.1865	0.1748	-2.76294	0.00287471
mmu-miR-33-5p	14	2	1.1865	0.1748	-2.76294	0.00287471
mne-miR-33	14	2	1.1865	0.1748	-2.76294	0.00287471
mse-miR-33	14	2	1.1865	0.1748	-2.76294	0.00287471
nvi-miR-33	14	2	1.1865	0.1748	-2.76294	0.00287471
oan-miR-33-5p	14	2	1.1865	0.1748	-2.76294	0.00287471
oha-miR-33-5p	14	2	1.1865	0.1748	-2.76294	0.00287471
oha-miR-33a-5p	14	2	1.1865	0.1748	-2.76294	0.00287471
pma-miR-30g	14	2	1.1865	0.1748	-2.76294	0.00287471
pmi-miR-33-5p	14	2	1.1865	0.1748	-2.76294	0.00287471
ppa-miR-33	14	2	1.1865	0.1748	-2.76294	0.00287471
ppy-miR-33a	14	2	1.1865	0.1748	-2.76294	0.00287471
ptr-miR-33a	14	2	1.1865	0.1748	-2.76294	0.00287471
rno-miR-33-5p	14	2	1.1865	0.1748	-2.76294	0.00287471
ssa-miR-33a-5p	14	2	1.1865	0.1748	-2.76294	0.00287471
ssa-miR-33b-5p	14	2	1.1865	0.1748	-2.76294	0.00287471
tca-miR-33-5p	14	2	1.1865	0.1748	-2.76294	0.00287471
tch-miR-33a-5p	14	2	1.1865	0.1748	-2.76294	0.00287471
tgu-miR-33-5p	14	2	1.1865	0.1748	-2.76294	0.00287471
xtr-miR-33a	14	2	1.1865	0.1748	-2.76294	0.00287471
bmo-miR-2779	51	6	4.3221	0.5244	-3.04299	6.38e-10
cgr-miR-1260	23	2	1.9492	0.1748	-3.47911	1.47e-05
bta-miR-2478	3432	269	290.853	23.5085	-3.62904	0
