# Supplementary material for: Aberrant Expressional Profiling of Known MicroRNAs in the Liver of Silver Carp (Hypophthalmichthys molitrix) Following Microcystin-LR Exposure Based on samllRNA Sequencing
Source: Toxins (Basel). 2020 Jan 9;12(1):41. doi: 10.3390/toxins12010041 (PMC7020426; doi:10.3390/toxins12010041)
Supplement: Supplementary file 1 [file toxins-12-00041-s001.zip › toxins-675101-supple-final/Table S3.xlsx]

## Sheet: MC-0 vs MC-50
	Gene Ontology term	Cluster frequency
Biological process	biological adhesion	16 out of 1966 genes, 0.8%
	biological regulation	450 out of 1966 genes, 22.9%
	cellular component organization or biogenesis	180 out of 1966 genes, 9.2%
	cellular process	1383 out of 1966 genes, 70.3%
	developmental process	384 out of 1966 genes, 19.5%
	establishment of localization	305 out of 1966 genes, 15.5%
	growth	23 out of 1966 genes, 1.2%
	immune system process	49 out of 1966 genes, 2.5%
	localization	354 out of 1966 genes, 18.0%
	locomotion	59 out of 1966 genes, 3.0%
	metabolic process	1261 out of 1966 genes, 64.1%
	multi-organism process	33 out of 1966 genes, 1.7%
	multicellular organismal process	366 out of 1966 genes, 18.6%
	negative regulation of biological process	46 out of 1966 genes, 2.3%
	positive regulation of biological process	72 out of 1966 genes, 3.7%
	regulation of biological process	425 out of 1966 genes, 21.6%
	reproduction	15 out of 1966 genes, 0.8%
	reproductive process	15 out of 1966 genes, 0.8%
	response to stimulus	428 out of 1966 genes, 21.8%
	rhythmic process	11 out of 1966 genes, 0.6%
	signaling	305 out of 1966 genes, 15.5%
	single-organism process	1059 out of 1966 genes, 53.9%
cellular component	cell	1202 out of 1484 genes, 81.0%
	cell junction	27 out of 1484 genes, 1.8%
	cell part	1202 out of 1484 genes, 81.0%
	extracellular matrix	9 out of 1484 genes, 0.6%
	extracellular region	29 out of 1484 genes, 2.0%
	extracellular region part	25 out of 1484 genes, 1.7%
	macromolecular complex	263 out of 1484 genes, 17.7%
	membrane	406 out of 1484 genes, 27.4%
	membrane part	323 out of 1484 genes, 21.8%
	membrane-enclosed lumen	84 out of 1484 genes, 5.7%
	organelle	702 out of 1484 genes, 47.3%
	organelle part	277 out of 1484 genes, 18.7%
Molecular function	antioxidant activity	2 out of 2093 genes, 0.1%
	binding	1478 out of 2093 genes, 70.6%
	catalytic activity	1188 out of 2093 genes, 56.8%
	enzyme regulator activity	64 out of 2093 genes, 3.1%
	molecular transducer activity	136 out of 2093 genes, 6.5%
	nucleic acid binding transcription factor activity	114 out of 2093 genes, 5.4%
	protein binding transcription factor activity	18 out of 2093 genes, 0.9%
	receptor activity	76 out of 2093 genes, 3.6%
	structural molecule activity	20 out of 2093 genes, 1.0%
	transporter activity	122 out of 2093 genes, 5.8%

## Sheet: MC-0 vs MC-200
	Gene Ontology term	Cluster frequency
Biological process	biological adhesion	48 out of 4373 genes, 1.1%
	biological regulation	1024 out of 4373 genes, 23.4%
	cellular component organization or biogenesis	384 out of 4373 genes, 8.8%
	cellular process	2921 out of 4373 genes, 66.8%
	developmental process	821 out of 4373 genes, 18.8%
	establishment of localization	688 out of 4373 genes, 15.7%
	growth	47 out of 4373 genes, 1.1%
	immune system process	124 out of 4373 genes, 2.8%
	localization	807 out of 4373 genes, 18.5%
	locomotion	136 out of 4373 genes, 3.1%
	metabolic process	2785 out of 4373 genes, 63.7%
	multi-organism process	60 out of 4373 genes, 1.4%
	multicellular organismal process	780 out of 4373 genes, 17.8%
	negative regulation of biological process	128 out of 4373 genes, 2.9%
	positive regulation of biological process	144 out of 4373 genes, 3.3%
	regulation of biological process	942 out of 4373 genes, 21.5%
	reproduction	19 out of 4373 genes, 0.4%
	reproductive process	22 out of 4373 genes, 0.5%
	response to stimulus	928 out of 4373 genes, 21.2%
	rhythmic process	28 out of 4373 genes, 0.6%
	signaling	680 out of 4373 genes, 15.5%
	single-organism process	2195 out of 4373 genes, 50.2%
cellular component	cell	2630 out of 3282 genes, 80.1%
	cell junction	53 out of 3282 genes, 1.6%
	cell part	2630 out of 3282 genes, 80.1%
	extracellular matrix	18 out of 3282 genes, 0.5%
	extracellular region	49 out of 3282 genes, 1.5%
	extracellular region part	43 out of 3282 genes, 1.3%
	macromolecular complex	565 out of 3282 genes, 17.2%
	membrane	1019 out of 3282 genes, 31.0%
	membrane part	804 out of 3282 genes, 24.5%
	membrane-enclosed lumen	143 out of 3282 genes, 4.4%
	organelle	1620 out of 3282 genes, 49.4%
	organelle part	617 out of 3282 genes, 18.8%
Molecular function	antioxidant activity	3 out of 4598 genes, 0.1%
	binding	3199 out of 4598 genes, 69.6%
	catalytic activity	2526 out of 4598 genes, 54.9%
	channel regulator activity	5 out of 4598 genes, 0.1%
	electron carrier activity	3 out of 4598 genes, 0.1%
	enzyme regulator activity	158 out of 4598 genes, 3.4%
	molecular transducer activity	329 out of 4598 genes, 7.2%
	nucleic acid binding transcription factor activity	301 out of 4598 genes, 6.5%
	protein binding transcription factor activity	25 out of 4598 genes, 0.5%
	receptor activity	131 out of 4598 genes, 2.8%
	receptor regulator activity	2 out of 4598 genes, 0.0%
	structural molecule activity	43 out of 4598 genes, 0.9%
	transporter activity	261 out of 4598 genes, 5.7%

## Sheet: MC-50 vs MC-200
	Gene Ontology term	Cluster frequency
Biological process	biological adhesion	57 out of 5590 genes, 1.0%
	biological regulation	1292 out of 5590 genes, 23.1%
	cell killing	2 out of 5590 genes, 0.0%
	cellular component organization or biogenesis	493 out of 5590 genes, 8.8%
	cellular process	3742 out of 5590 genes, 66.9%
	developmental process	1013 out of 5590 genes, 18.1%
	establishment of localization	860 out of 5590 genes, 15.4%
	growth	59 out of 5590 genes, 1.1%
	immune system process	161 out of 5590 genes, 2.9%
	localization	1008 out of 5590 genes, 18.0%
	locomotion	173 out of 5590 genes, 3.1%
	metabolic process	3569 out of 5590 genes, 63.8%
	multi-organism process	75 out of 5590 genes, 1.3%
	multicellular organismal process	976 out of 5590 genes, 17.5%
	negative regulation of biological process	147 out of 5590 genes, 2.6%
	positive regulation of biological process	168 out of 5590 genes, 3.0%
	regulation of biological process	1190 out of 5590 genes, 21.3%
	reproduction	32 out of 5590 genes, 0.6%
	reproductive process	34 out of 5590 genes, 0.6%
	response to stimulus	1144 out of 5590 genes, 20.5%
	rhythmic process	30 out of 5590 genes, 0.5%
	signaling	855 out of 5590 genes, 15.3%
	single-organism process	2749 out of 5590 genes, 49.2%
cellular component	cell	3336 out of 4167 genes, 80.1%
	cell junction	67 out of 4167 genes, 1.6%
	cell part	3336 out of 4167 genes, 80.1%
	extracellular matrix	17 out of 4167 genes, 0.4%
	extracellular region	65 out of 4167 genes, 1.6%
	extracellular region part	61 out of 4167 genes, 1.5%
	macromolecular complex	746 out of 4167 genes, 17.9%
	membrane	1232 out of 4167 genes, 29.6%
	membrane part	978 out of 4167 genes, 23.5%
	membrane-enclosed lumen	199 out of 4167 genes, 4.8%
	organelle	2034 out of 4167 genes, 48.8%
	organelle part	767 out of 4167 genes, 18.4%
Molecular function	antioxidant activity	7 out of 5892 genes, 0.1%
	binding	4103 out of 5892 genes, 69.6%
	catalytic activity	3241 out of 5892 genes, 55.0%
	channel regulator activity	5 out of 5892 genes, 0.1%
	electron carrier activity	3 out of 5892 genes, 0.1%
	enzyme regulator activity	201 out of 5892 genes, 3.4%
	molecular transducer activity	388 out of 5892 genes, 6.6%
	nucleic acid binding transcription factor activity	377 out of 5892 genes, 6.4%
	protein binding transcription factor activity	32 out of 5892 genes, 0.5%
	receptor activity	167 out of 5892 genes, 2.8%
	receptor regulator activity	2 out of 5892 genes, 0.0%
	structural molecule activity	61 out of 5892 genes, 1.0%
	transporter activity	324 out of 5892 genes, 5.5%
