# Supplementary material for: Aberrant Expressional Profiling of Known MicroRNAs in the Liver of Silver Carp (Hypophthalmichthys molitrix) Following Microcystin-LR Exposure Based on samllRNA Sequencing
Source: Toxins (Basel). 2020 Jan 9;12(1):41. doi: 10.3390/toxins12010041 (PMC7020426; doi:10.3390/toxins12010041)
Supplement: Supplementary file 1 [file toxins-12-00041-s001.zip › toxins-675101-supple-final/Table S4.xlsx]

## Sheet: MC-0 vs MC-50
Pathway annotation of Sample MC-0vsMC-50
#	Pathway	Target genes with pathway annotation (5167)	All genes of the species with pathway annotation (27348)	Pvalue	Qvalue	Pathway ID
1	Vitamin digestion and absorption	60 (1.16%)	132 (0.48%)	2.7971e-12	7.97174e-10	ko04977
2	Fat digestion and absorption	58 (1.12%)	141 (0.52%)	8.08633e-10	1.1523e-07	ko04975
3	Aminobenzoate degradation	23 (0.45%)	49 (0.18%)	7.41327e-06	0.000704261	ko00627
4	Aminoacyl-tRNA biosynthesis	57 (1.1%)	181 (0.66%)	3.23923e-05	0.00230795	ko00970
5	RNA degradation	66 (1.28%)	225 (0.82%)	9.54289e-05	0.00543945	ko03018
6	Butirosin and neomycin biosynthesis	10 (0.19%)	16 (0.06%)	0.000149879	0.00711924	ko00524
7	Citrate cycle (TCA cycle)	37 (0.72%)	115 (0.42%)	0.000458967	0.0175715	ko00020
8	Transcriptional misregulation in cancer	155 (3%)	642 (2.35%)	0.000493234	0.0175715	ko05202
9	Starch and sucrose metabolism	49 (0.95%)	168 (0.61%)	0.000810448	0.0256642	ko00500
10	Insulin signaling pathway	127 (2.46%)	521 (1.91%)	0.00102923	0.0293331	ko04910
11	Various types of N-glycan biosynthesis	16 (0.31%)	40 (0.15%)	0.00157729	0.0408661	ko00513
12	Histidine metabolism	26 (0.5%)	79 (0.29%)	0.0021113	0.0495727	ko00340
13	Nicotinate and nicotinamide metabolism	35 (0.68%)	116 (0.42%)	0.00226121	0.0495727	ko00760
14	Pyruvate metabolism	56 (1.08%)	208 (0.76%)	0.00279865	0.0569725	ko00620
15	RNA polymerase	30 (0.58%)	100 (0.37%)	0.0048955	0.0885496	ko03020
16	Protein processing in endoplasmic reticulum	113 (2.19%)	477 (1.74%)	0.0049712	0.0885496	ko04141
17	Ether lipid metabolism	24 (0.46%)	78 (0.29%)	0.00791043	0.132616	ko00565
18	Microbial metabolism in diverse environments	129 (2.5%)	564 (2.06%)	0.00966904	0.153093	ko01120
19	Glycerolipid metabolism	43 (0.83%)	163 (0.6%)	0.0115746	0.173619	ko00561
20	Endocytosis	176 (3.41%)	806 (2.95%)	0.0182275	0.259742	ko04144

## Sheet: MC-0 vs MC-200
Pathway annotation of Sample MC-0vsMC-200
#	Pathway	Target genes with pathway annotation (11278)	All genes of the species with pathway annotation (27348)	Pvalue	Qvalue	Pathway ID
1	Fat digestion and absorption	91 (0.81%)	141 (0.52%)	1.90571e-08	5.679e-06	ko04975
2	Terpenoid backbone biosynthesis	60 (0.53%)	91 (0.33%)	1.67948e-06	0.000250242	ko00900
3	Regulation of autophagy	44 (0.39%)	66 (0.24%)	2.63224e-05	0.00261469	ko04140
4	Propanoate metabolism	62 (0.55%)	102 (0.37%)	5.23732e-05	0.0039018	ko00640
5	Circadian rhythm - mammal	76 (0.67%)	134 (0.49%)	0.000209741	0.0105885	ko04710
6	Vitamin digestion and absorption	75 (0.67%)	132 (0.48%)	0.000213191	0.0105885	ko04977
7	Biosynthesis of secondary metabolites	458 (4.06%)	982 (3.59%)	0.00027831	0.0118481	ko01110
8	Histidine metabolism	48 (0.43%)	79 (0.29%)	0.000358174	0.0119778	ko00340
9	Cocaine addiction	49 (0.43%)	81 (0.3%)	0.000361746	0.0119778	ko05030
10	Circadian rhythm - fly	42 (0.37%)	68 (0.25%)	0.00050319	0.014995	ko04711
11	Protein processing in endoplasmic reticulum	232 (2.06%)	477 (1.74%)	0.000587914	0.0159271	ko04141
12	Wnt signaling pathway	187 (1.66%)	378 (1.38%)	0.000686611	0.0170508	ko04310
13	Drug metabolism - other enzymes	91 (0.81%)	171 (0.63%)	0.00100648	0.0230716	ko00983
14	Pyruvate metabolism	108 (0.96%)	208 (0.76%)	0.00115221	0.0245256	ko00620
15	Starch and sucrose metabolism	89 (0.79%)	168 (0.61%)	0.00136286	0.0270755	ko00500
16	Lysosome	173 (1.53%)	352 (1.29%)	0.00153458	0.0285815	ko04142
17	Vasopressin-regulated water reabsorption	55 (0.49%)	99 (0.36%)	0.00277919	0.0487176	ko04962
18	beta-Alanine metabolism	35 (0.31%)	59 (0.22%)	0.00381092	0.0630401	ko00410
19	Citrate cycle (TCA cycle)	62 (0.55%)	115 (0.42%)	0.00401934	0.0630401	ko00020
20	Ubiquitin mediated proteolysis	225 (2%)	478 (1.75%)	0.00532117	0.0792854	ko04120

## Sheet: MC-50 vs MC-200
Pathway annotation of Sample MC-50vsMC-200
#	Pathway	Target genes with pathway annotation (14304)	All genes of the species with pathway annotation (27348)	Pvalue	Qvalue	Pathway ID
1	Protein processing in endoplasmic reticulum	303 (2.12%)	477 (1.74%)	3.93959e-07	0.000119763	ko04141
2	Regulation of autophagy	52 (0.36%)	66 (0.24%)	7.66264e-06	0.00116472	ko04140
3	Fat digestion and absorption	98 (0.69%)	141 (0.52%)	2.31836e-05	0.00183904	ko04975
4	Citrate cycle (TCA cycle)	82 (0.57%)	115 (0.42%)	2.41979e-05	0.00183904	ko00020
5	RNA transport	353 (2.47%)	584 (2.14%)	3.79369e-05	0.00230656	ko03013
6	Spliceosome	299 (2.09%)	496 (1.81%)	0.000185716	0.00940961	ko03040
7	Transcriptional misregulation in cancer	379 (2.65%)	642 (2.35%)	0.000306171	0.0130918	ko05202
8	PPAR signaling pathway	152 (1.06%)	240 (0.88%)	0.000344521	0.0130918	ko03320
9	Circadian rhythm - mammal	89 (0.62%)	134 (0.49%)	0.000632321	0.0213584	ko04710
10	One carbon pool by folate	57 (0.4%)	82 (0.3%)	0.00112801	0.0342916	ko00670
11	Circadian rhythm - fly	48 (0.34%)	68 (0.25%)	0.00162286	0.0412986	ko04711
12	mRNA surveillance pathway	186 (1.3%)	306 (1.12%)	0.00163021	0.0412986	ko03015
13	RNA polymerase	67 (0.47%)	100 (0.37%)	0.00201212	0.0470526	ko03020
14	Pyruvate metabolism	129 (0.9%)	208 (0.76%)	0.00288381	0.0626198	ko00620
15	Wnt signaling pathway	223 (1.56%)	378 (1.38%)	0.00496281	0.10058	ko04310
16	ErbB signaling pathway	170 (1.19%)	285 (1.04%)	0.00725959	0.137932	ko04012
17	Vasopressin-regulated water reabsorption	64 (0.45%)	99 (0.36%)	0.00867908	0.143954	ko04962
18	Vitamin digestion and absorption	83 (0.58%)	132 (0.48%)	0.00903749	0.143954	ko04977
19	Carbon fixation pathways in prokaryotes	25 (0.17%)	34 (0.12%)	0.00948382	0.143954	ko00720
20	Renal cell carcinoma	163 (1.14%)	274 (1%)	0.00964702	0.143954	ko05211
